# Supplementary material for: Publication bias, time-lag bias, and place-of-publication bias in social intervention research: An exploratory study of 527 Swedish articles published between 1990–2019
Source: PLoS One. 2023 Feb 6;18(2):e0281110. doi: 10.1371/journal.pone.0281110 (PMC9901762; doi:10.1371/journal.pone.0281110)
Supplement: S1 Data — (XLSX) [file pone.0281110.s003.xlsx]

## Sheet: NEW
Obs	impfac	pubmon	f17_month	f25_Sign_effekt	f12_prevtyp	rct	Nanalys	ECY	HS	age	Psyk	sotj	Cohens_d	Kontrast	f4_Urval	f5_Power	f6_baslinje	f7_prim_outcome	f8_Psykometr	f10_ITT	f13_Blind	f19_implement	f21_bortf	f23_beskr_stat	f24_ES	f26_komplik	f27_intrkonfl	f29_protok	f34f36
1	2.610	120	36.00	0	sel	1	29	1	0	vuxna	1	0	0.00000	1	1	0	0	0	0	0	0	1	0	0	0	0	0	0	0
2	0.000	30	12.00	0	uni	0	.	0	0	barn	0	1	0.00000	0	0	0	0	0	0	0	0	0	0	0	0	0	0	0	1
3	0.945	.	24.00	0	uni	1	75	1	0	vuxna	1	0	0.00300	1	1	0	1	0	0	0	0	1	0	0	0	0	0	0	0
4	2.950	.	15.00	1	ind	1	44	0	0	vuxna	1	0	0.86600	1	1	0	1	0	0	1	0	1	0	1	1	0	0	0	0
5	0.000	84	24.00	1	ind	1	89	0	0	unga	0	1	0.73740	1	1	0	0	0	1	0	0	1	0	1	0	0	0	0	0
6	3.645	83	12.00	0	ind	1	165	1	0	vuxna	1	0	0.03000	1	1	0	0	0	0	0	0	0	0	0	0	0	0	0	0
7	2.899	84	36.00	1	ind	0	239	0	0	barn	0	1	-0.37790	1	1	0	1	0	1	0	1	1	0	1	0	0	0	0	0
8	2.006	.	23.00	0	ind	1	59	0	0	vuxna	0	1	0.26010	1	0	1	1	0	0	0	1	0	1	1	0	0	0	0	1
9	3.235	204	120.00	1	sel	1	667	0	0	vuxna	0	1	0.17390	1	1	0	0	0	0	1	0	0	0	1	1	0	0	0	0
10	3.335	84	72.00	0	ind	1	64	0	0	vuxna	1	0	0.04680	1	1	0	1	0	0	1	1	1	0	1	0	0	0	0	0
11	3.290	83	12.00	0	ind	1	172	1	0	vuxna	1	0	0.03210	1	1	1	1	0	0	1	0	1	1	1	0	0	0	0	1
12	3.235	.	6.00	1	ind	1	56	1	0	vuxna	1	0	0.43900	1	1	1	1	1	0	1	0	1	0	1	0	1	0	0	1
13	1.438	72	18.00	0	ind	0	76	0	0	vuxna	1	0	0.32540	1	1	0	1	0	1	0	0	0	1	1	0	0	0	0	0
14	0.000	84	12.00	1	ind	1	60	0	0	vuxna	1	0	0.76500	1	1	0	0	1	1	1	1	0	1	1	0	0	0	0	0
15	21.317	60	8.00	1	uni	1	324	0	0	äldre	0	1	0.26580	1	1	0	1	1	0	0	1	1	0	1	1	0	0	1	1
16	0.000	.	18.00	1	ind	0	62	0	0	unga	0	1	0.62470	1	0	0	0	0	0	0	0	1	0	0	0	0	0	0	1
17	0.810	.	24.00	0	uni	1	25	1	0	vuxna	0	1	1.21500	1	1	0	1	0	0	0	1	1	1	0	0	0	0	0	1
18	2.610	48	6.00	0	ind	1	70	1	0	vuxna	1	0	0.07500	1	1	0	1	1	0	1	0	1	0	0	0	0	0	1	1
19	0.690	48	36.00	0	ind	0	663	0	0	vuxna	0	1	0.23320	0	0	0	1	1	1	0	0	0	1	1	1	0	0	0	1
20	2.006	72	25.00	0	uni	0	156	0	0	unga	0	1	0.13300	0	1	0	0	0	0	0	0	0	0	1	0	0	0	0	1
21	2.740	84	60.00	0	uni	0	113	0	0	unga	0	1	0.11900	0	1	0	1	0	0	0	1	0	1	0	0	0	0	0	1
22	1.976	120	14.00	1	uni	1	100	1	0	barn	0	1	0.62250	1	1	0	1	1	1	1	1	1	0	1	1	0	0	0	0
23	2.730	.	2.00	0	uni	1	153	1	0	barn	1	0	0.36000	0	0	0	0	0	1	0	0	1	0	1	1	0	0	0	0
24	2.679	108	24.00	1	sel	0	43	0	0	barn	0	1	0.62570	1	1	0	1	0	0	0	0	1	0	1	1	0	0	0	0
25	3.243	72	10.00	1	uni	1	98	0	0	barn	0	1	0.75900	0	1	0	0	0	1	1	1	1	1	1	1	0	1	0	0
26	1.647	.	3.00	1	uni	0	82	0	0	barn	0	1	0.29000	0	1	0	0	0	0	0	0	1	0	1	1	0	0	0	0
27	2.610	108	12.00	0	uni	1	.	0	0	studente	0	1	0.11110	1	1	1	1	0	1	0	0	0	0	0	0	0	1	0	0
28	2.610	72	24.00	1	sel	1	54	0	0	studente	0	1	0.60000	1	1	0	1	0	0	0	1	1	1	1	0	0	0	0	1
29	2.690	70	24.00	0	uni	1	542	0	0	äldre	0	1	0.10770	0	1	0	1	0	0	1	0	1	1	1	1	0	1	0	0
30	0.000	48	6.00	1	sel	1	86	1	0	äldre	0	1	0.33200	0	1	1	1	0	1	1	1	1	0	0	0	1	0	0	1
31	3.470	48	8.00	0	uni	1	1100	0	0	unga	0	1	0.09800	1	0	0	1	1	1	1	0	0	0	1	1	0	1	0	1
32	3.235	84	36.00	0	uni	1	260	0	0	studente	0	1	0.15800	0	1	1	1	1	1	0	0	1	0	1	0	0	0	0	0
33	1.000	84	5.00	0	uni	0	872	1	0	vuxna	0	1	0.03000	0	1	0	0	0	1	0	0	0	1	1	0	0	0	0	0
34	1.000	96	60.00	0	uni	0	93	1	0	unga	1	0	0.54000	0	1	0	0	0	1	0	0	0	1	0	1	0	0	0	1
35	6.851	.	30.00	1	uni	0	705	1	0	unga	0	1	0.35000	1	1	0	1	0	0	1	0	0	1	0	1	0	1	0	1
36	1.930	48	24.00	0	ind	1	156	0	0	unga	0	1	-0.17800	1	1	0	0	0	1	1	0	1	1	1	1	0	1	0	1
37	1.000	72	32.00	1	uni	0	15	0	0	unga	0	1	0.73600	1	0	0	0	0	0	0	0	0	0	1	1	0	0	0	0
38	3.335	60	5.00	1	ind	1	344	1	0	vuxna	0	1	0.33600	0	1	1	0	0	1	1	1	1	0	0	0	0	1	0	0
39	5.620	60	12.00	1	ind	1	451	1	0	vuxna	1	0	0.33000	1	1	1	1	1	0	1	1	1	0	0	0	0	0	0	1
40	0.810	24	12.00	1	ind	1	41	1	0	vuxna	1	0	0.01500	1	1	0	1	0	1	1	0	1	0	1	0	0	0	0	1
41	4.388	108	6.00	0	ind	1	169	1	0	äldre	0	1	0.25000	1	1	0	1	0	1	1	1	1	0	1	1	0	0	0	1
42	3.730	100	12.00	0	ind	0	308	0	0	äldre	0	1	0.38180	0	1	0	1	1	0	0	0	0	0	0	1	0	1	0	0
43	1.600	.	12.00	1	sel	1	54	0	0	barn	0	1	1.17000	0	1	0	0	0	1	1	0	1	1	1	1	0	0	0	0
44	4.134	36	6.00	1	sel	1	86	0	0	barn	0	1	0.42760	0	1	0	1	0	1	1	1	1	1	1	1	0	0	0	1
45	1.330	48	36.00	0	sel	1	128	0	0	unga	0	1	-0.11450	0	1	1	1	0	1	0	0	1	1	1	1	0	1	1	0
46	6.851	48	30.00	0	uni	1	1100	0	0	unga	0	1	0.02160	1	1	1	1	1	0	0	0	1	1	0	1	0	1	1	1
47	6.851	48	24.00	1	sel	0	.	0	0	unga	0	1	0.48000	0	1	0	1	0	0	0	0	0	0	0	0	0	0	0	0
48	0.697	.	24.00	0	ind	1	35	0	0	unga	0	1	0.64311	1	1	0	1	0	1	1	0	1	0	1	1	0	0	0	0
49	2.391	120	48.00	0	uni	1	587	1	0	unga	0	1	0.17040	1	1	1	1	0	0	1	0	1	1	1	1	0	1	0	0
50	0.810	120	12.00	0	ind	1	34	1	0	vuxna	0	1	0.35000	1	1	0	1	0	0	0	0	0	0	1	1	0	1	0	0
51	1.497	48	3.00	0	ind	0	87	0	0	vuxna	1	0	0.26240	1	0	0	0	0	0	1	0	1	0	1	1	0	1	0	0
52	2.840	60	12.00	1	ind	1	74	1	0	vuxna	0	1	0.05850	1	1	1	0	1	0	0	0	1	1	0	0	0	0	0	1
53	1.497	84	10.00	0	ind	1	59	0	0	vuxna	0	1	0.07840	1	1	0	0	1	0	1	0	1	1	1	0	0	1	0	0
54	2.740	48	7.00	1	ind	1	277	0	0	vuxna	1	0	0.22200	0	1	0	1	1	0	1	1	1	0	1	1	0	1	0	1
55	3.951	12	6.00	0	ind	1	202	0	0	vuxna	0	1	0.02100	1	1	1	1	1	0	1	1	1	0	1	0	0	1	0	0
56	0.820	120	36.00	0	uni	1	.	0	0	vuxna	0	1	0.03000	1	0	0	0	0	0	0	1	0	0	0	0	0	0	0	0
57	0.640	72	18.00	1	ind	1	120	0	0	vuxna	1	0	0.51400	1	1	1	1	1	0	1	0	1	1	1	0	0	1	1	1
58	3.470	36	6.00	0	ind	1	452	0	0	vuxna	0	1	0.18580	1	1	1	1	1	0	1	1	1	1	1	1	0	1	1	0
59	1.438	48	3.00	0	sel	1	32	1	0	äldre	0	1	0.00000	1	1	0	1	0	0	0	0	1	0	1	0	0	0	0	0
60	3.090	48	8.00	0	ind	1	241	0	0	vuxna	1	0	0.24700	1	1	1	1	1	1	1	1	1	1	1	0	0	0	1	1
61	3.286	60	24.00	1	uni	1	285	1	0	äldre	0	1	0.56100	1	1	1	1	0	1	1	1	1	1	1	1	1	0	1	1
62	3.286	48	3.00	0	sel	1	312	1	0	äldre	0	1	1.04000	1	1	1	1	1	1	1	0	1	0	0	0	1	1	1	0
63	0.810	96	12.00	0	ind	1	374	1	0	vuxna	1	0	0.21000	1	1	1	1	1	1	1	0	1	0	1	1	1	1	0	1
64	0.000	35	3.00	0	uni	1	986	1	1	vuxna	0	0	0.00180	1	1	1	1	0	0	1	1	1	0	1	1	0	1	0	1
65	0.800	.	1.25	1	ind	1	59	1	0	äldre+yn	0	1	1.08600	0	0	0	1	0	0	0	0	0	0	1	1	0	0	0	0
66	1.310	36	2.00	1	sel	1	32	1	0	unga	1	0	0.41300	1	1	0	1	1	1	1	0	1	0	1	1	0	1	0	0
67	1.950	120	36.00	0	uni	1	103	1	1	vuxna	0	0	0.08500	1	1	1	1	1	0	1	1	1	0	0	0	0	1	0	1
68	6.029	156	84.00	0	sel	0	255	0	1	vuxna	0	0	0.00000	1	1	0	1	1	0	1	1	1	0	0	0	0	1	0	1
69	1.026	60	1.00	1	ind	1	108	0	0	vuxna	0	1	0.40460	1	1	0	1	1	1	0	0	1	0	1	0	0	1	0	1
70	2.585	132	60.00	0	ind	0	144	0	0	äldre	0	1	-0.81919	0	1	0	1	0	1	0	0	0	0	0	0	0	1	1	1
71	0.810	120	2.00	1	ind	1	33	1	0	unga	1	0	0.12900	0	1	0	1	0	1	1	1	1	1	1	0	0	0	1	0
72	1.190	72	54.00	1	ind	1	75	1	0	barn	1	0	0.63100	1	1	1	1	1	1	1	0	1	0	1	1	0	0	1	1
73	4.632	.	6.00	1	ind	1	126	1	0	unga	1	0	0.61200	0	1	0	1	1	1	1	1	1	1	1	0	1	0	0	1
74	5.620	33	6.00	1	ind	1	81	1	0	barn	1	0	1.74700	1	1	0	1	1	0	1	1	1	1	1	1	0	0	0	1
75	6.030	38	3.00	1	ind	1	42	1	0	barn	1	0	0.93000	1	1	0	1	0	0	0	1	1	1	1	1	0	1	0	1
76	3.243	.	12.00	0	ind	1	51	1	1	vuxna	0	0	0.12290	1	1	1	1	0	1	1	0	1	1	1	1	0	0	0	0
77	2.704	47	4.50	1	ind	1	89	1	0	vuxna	1	0	2.08000	0	1	1	1	1	1	1	1	1	0	1	1	1	1	1	0
78	3.892	60	1.00	1	ind	1	47	0	0	vuxna	1	0	1.20510	0	1	1	1	1	0	1	0	0	0	1	0	0	0	0	1
79	2.880	.	12.00	1	ind	1	72	1	1	vuxna	0	0	0.83130	0	1	0	1	0	1	1	0	0	0	1	1	0	0	0	1
80	1.832	.	3.00	1	ind	1	23	1	1	äldre	0	0	1.07870	0	1	0	0	0	1	0	0	0	1	1	0	0	0	0	0
81	2.109	.	2.00	1	uni	0	119	0	1	unga	0	0	0.24000	0	1	0	0	0	1	0	0	0	0	1	0	0	1	0	1
82	5.362	.	12.00	1	ind	1	65	0	0	vuxna	1	0	0.31700	1	1	0	1	0	0	1	1	1	1	1	1	0	0	0	1
83	2.740	41	12.00	0	ind	1	126	1	0	vuxna	1	0	0.27990	1	1	0	1	1	1	1	1	1	0	1	1	0	1	1	1
84	4.632	48	36.00	1	ind	1	66	1	0	vuxna	0	1	1.98000	0	1	0	0	1	0	1	0	1	1	1	1	0	0	0	1
85	5.620	.	6.00	1	ind	1	71	1	0	vuxna	1	0	0.82290	1	1	1	1	0	0	1	1	1	1	1	1	0	1	0	1
86	4.632	36	12.00	1	ind	1	64	1	0	vuxna	1	0	0.70000	0	1	0	1	1	0	1	0	1	1	1	1	0	0	0	0
87	11.510	.	9.00	1	ind	1	60	1	0	vuxna	1	0	1.52120	0	1	0	0	0	0	1	1	1	0	1	1	0	0	0	0
88	5.620	.	30.00	1	ind	1	57	1	0	vuxna	1	0	0.95000	0	0	0	1	1	0	1	1	1	0	1	1	0	0	0	1
89	2.704	.	6.00	0	ind	1	87	1	0	vuxna	1	0	0.23000	1	1	0	1	1	0	0	1	1	0	0	1	0	1	0	1
90	2.840	47	12.00	1	ind	1	18	1	0	unga	1	0	1.28000	0	1	0	0	1	1	1	0	1	1	1	1	0	0	0	0
91	2.840	.	36.00	1	ind	1	82	1	0	vuxna	1	0	1.11000	0	1	1	0	1	1	1	0	1	0	1	1	0	0	0	1
92	2.840	.	24.00	0	ind	1	28	1	0	vuxna	1	0	0.11000	1	1	0	1	0	1	1	0	0	1	1	1	0	0	0	1
93	0.965	.	12.00	1	ind	1	136	1	0	vuxna	1	0	0.60400	1	1	0	1	0	1	0	0	1	1	1	0	0	0	0	1
94	1.412	48	3.00	1	ind	1	32	1	0	vuxna	1	0	1.18000	0	1	0	1	1	1	1	1	0	1	1	1	0	0	0	1
95	5.056	17	12.00	1	ind	1	57	1	0	vuxna	1	0	1.66000	1	1	0	1	1	1	1	0	1	0	1	1	0	1	0	1
96	6.871	108	14.00	1	ind	1	247	0	0	vuxna	1	0	-0.13300	1	1	0	1	0	1	1	0	1	0	1	1	0	0	0	0
97	2.690	48	6.00	1	uni	1	613	0	0	barn	0	1	0.29000	0	1	1	1	0	0	1	0	1	1	0	1	0	1	1	0
98	4.134	.	6.00	1	ind	1	59	1	0	barn	1	0	1.12570	0	1	0	1	1	1	1	0	1	0	1	1	0	0	0	0
99	0.810	96	35.00	1	sel	1	21	0	0	vuxna	1	0	2.30000	0	1	0	1	1	0	1	1	1	0	1	0	0	0	0	1
100	2.690	72	24.00	0	ind	1	300	1	0	vuxna	0	1	0.17700	1	1	1	1	0	0	1	0	0	1	1	1	0	0	0	1
101	4.632	.	12.00	1	ind	1	41	1	0	unga	1	0	2.01140	1	1	0	1	0	1	0	1	1	1	0	0	0	0	0	0
102	2.840	35	2.00	1	ind	1	63	1	0	vuxna	1	0	0.82380	0	0	0	0	0	1	1	1	1	0	1	0	0	0	0	0
103	5.620	49	9.00	1	ind	1	80	1	0	vuxna	1	0	1.44000	0	1	0	1	1	1	1	1	1	0	1	1	0	0	0	1
104	5.641	9	24.00	1	ind	1	100	1	0	vuxna	1	0	1.07700	0	1	0	1	1	1	0	1	1	0	1	1	1	1	0	1
105	2.189	19	15.00	0	ind	1	22	1	0	vuxna	1	0	0.10300	1	1	0	1	0	0	1	1	1	0	1	1	0	0	0	0
106	4.134	.	72.00	1	ind	1	58	1	0	vuxna	1	0	1.11100	0	1	0	1	0	1	1	1	1	0	1	1	0	1	0	1
107	4.134	40	14.00	1	ind	1	54	1	0	vuxna	1	0	0.69000	1	1	0	1	0	0	1	1	0	1	1	1	0	0	0	1
108	5.362	48	6.00	1	ind	1	71	1	0	vuxna	1	0	0.62400	0	1	0	1	1	1	0	0	1	1	1	0	0	1	0	1
109	4.134	22	3.00	1	ind	1	85	1	1	vuxna	0	0	1.19000	0	1	1	1	1	0	1	1	1	0	1	1	0	0	0	1
110	2.350	36	12.00	1	ind	1	61	0	1	vuxna	0	0	0.76000	0	1	1	1	1	1	1	0	1	1	1	1	0	1	1	1
111	6.730	35	6.00	1	ind	1	169	1	1	vuxna	0	0	0.44000	1	1	1	1	1	0	1	1	0	1	1	1	0	1	1	1
112	0.790	96	60.00	1	ind	1	41	1	0	vuxna	1	0	0.55700	0	1	0	1	0	0	0	0	0	0	1	0	0	0	0	0
113	0.170	72	3.00	0	ind	1	39	1	0	vuxna	1	0	0.30880	1	1	0	1	0	0	0	1	0	0	1	0	0	0	0	1
114	4.134	47	6.00	0	ind	1	50	1	0	vuxna	1	0	0.47110	1	1	0	0	1	1	1	1	1	0	1	0	1	0	0	0
115	3.720	.	12.00	1	ind	1	23	0	0	vuxna	1	0	0.53000	0	1	0	1	0	0	0	0	1	0	0	0	0	0	0	0
116	4.134	.	12.00	0	ind	1	36	1	0	vuxna	1	0	0.42290	1	1	0	0	0	0	0	0	0	0	1	0	0	0	0	0
117	4.134	.	12.00	0	ind	1	33	1	0	vuxna	1	0	0.62570	1	1	0	1	0	0	0	0	0	1	1	0	1	0	0	0
118	4.134	.	6.00	0	ind	1	16	1	0	vuxna	1	0	0.16620	1	1	0	0	0	1	0	1	0	1	1	0	0	0	0	0
119	4.134	.	12.00	1	ind	1	47	1	0	vuxna	1	0	1.42360	1	1	0	0	0	1	1	1	1	1	0	0	0	0	0	0
120	1.270	120	3.00	1	ind	1	29	1	0	vuxna	1	0	1.37000	0	1	0	0	0	0	0	0	1	0	1	0	0	0	0	0
121	0.640	50	12.00	0	sel	1	87	1	0	äldre	0	1	0.49700	0	1	0	1	0	1	1	1	0	0	1	1	0	1	1	1
122	3.645	48	6.00	0	uni	1	158	1	0	studente	0	1	0.12560	1	1	0	1	0	0	0	1	0	0	1	0	0	1	0	0
123	0.000	34	2.00	1	ind	1	80	1	0	vuxna	1	0	0.06100	1	1	0	1	1	1	1	0	1	0	1	1	0	1	1	1
124	1.790	22	3.00	1	ind	1	37	1	1	vuxna	0	0	0.86000	1	1	1	1	0	0	0	0	0	0	1	0	1	0	1	0
125	1.095	50	16.00	1	ind	0	84	0	1	vuxna	0	0	0.46547	1	1	1	1	1	0	1	0	1	0	0	0	0	0	0	1
126	0.390	84	14.00	0	ind	1	.	0	0	vuxna	1	0	0.00000	1	1	1	0	0	1	0	0	0	0	0	0	0	0	1	0
127	4.127	45	12.00	1	uni	1	111	1	0	vuxna	1	0	0.11200	1	1	0	0	0	1	0	0	0	0	0	0	0	1	0	0
128	2.770	30	12.00	1	uni	1	293	1	0	unga	0	1	0.27800	1	1	1	1	0	0	0	0	1	1	1	0	0	0	0	1
129	2.840	.	3.00	0	ind	1	65	0	0	vuxna	1	0	0.06100	1	1	1	1	1	0	0	0	1	0	0	0	0	1	0	1
130	12.000	.	20.00	1	ind	1	93	1	0	unga	1	0	0.47920	0	1	0	1	1	1	0	0	1	0	1	0	0	1	1	1
131	1.000	.	20.00	0	uni	1	734	1	0	studente	0	1	-0.03944	1	0	1	0	0	0	1	1	0	0	1	0	0	0	0	0
132	2.040	.	30.00	0	ind	1	35	0	0	vuxna	1	0	0.67600	1	1	0	0	0	0	1	0	0	0	1	0	0	0	0	0
133	1.226	132	24.00	0	ind	1	46	0	0	unga	0	1	0.33000	1	1	0	1	0	1	1	0	0	0	1	1	1	0	0	0
134	0.430	.	12.00	0	ind	1	.	0	0	vuxna	1	0	0.07000	1	1	0	0	0	1	1	0	0	0	1	1	0	1	0	0
135	0.940	.	24.00	0	ind	1	61	0	0	vuxna	1	0	0.22000	1	1	0	1	0	1	1	1	1	0	1	1	0	0	0	0
136	3.243	.	3.00	1	ind	1	40	1	0	vuxna	1	0	1.60000	0	1	0	0	0	1	1	1	0	1	1	1	0	1	0	1
137	2.672	.	2.00	1	ind	1	21	1	0	vuxna	1	0	2.30000	1	1	0	1	1	0	1	0	0	0	1	0	0	0	0	0
138	6.029	.	6.00	1	ind	1	30	1	1	vuxna	0	0	1.21000	1	1	1	0	1	0	0	0	1	0	1	0	0	0	0	0
139	3.492	.	3.00	0	ind	1	34	1	1	vuxna	0	0	0.32100	0	1	0	1	0	1	1	0	1	1	1	1	0	0	0	0
140	3.196	.	60.00	1	ind	1	155	1	1	vuxna	0	0	0.45000	1	1	0	1	0	1	1	0	1	1	1	0	0	1	0	1
141	6.029	.	12.00	0	ind	1	162	1	1	vuxna	0	0	0.03500	1	1	0	1	0	0	1	1	1	1	1	0	0	0	0	1
142	0.965	.	6.00	0	ind	1	48	1	1	vuxna	0	0	0.14150	1	1	0	1	0	0	0	0	1	0	0	0	0	0	0	0
143	4.632	.	12.00	1	ind	1	67	1	1	vuxna	0	0	0.68000	0	1	0	1	1	1	1	1	1	1	1	1	0	0	0	1
144	2.620	65	12.00	1	ind	1	59	0	1	vuxna	0	0	0.44270	1	1	1	1	1	1	1	1	1	1	1	0	0	0	0	0
145	3.293	.	12.00	1	ind	1	65	1	0	vuxna	1	0	0.78000	0	1	1	1	1	1	1	0	1	0	1	1	0	0	0	0
146	2.740	.	10.00	1	ind	1	92	1	0	vuxna	1	0	1.11000	1	1	0	1	1	0	1	1	1	0	1	1	1	1	0	1
147	2.704	35	4.00	0	ind	1	79	1	0	vuxna	1	0	-0.04618	0	1	0	1	1	1	1	1	1	1	1	1	0	1	0	1
148	2.740	.	6.00	1	ind	1	78	1	0	vuxna	1	0	0.89000	0	1	0	1	0	1	0	1	1	0	1	1	0	1	0	1
149	1.910	.	6.00	0	uni	1	229	1	1	vuxna	0	0	0.12190	0	1	0	1	0	0	0	1	0	0	1	1	0	0	1	0
150	1.950	138	36.00	0	ind	0	.	0	1	vuxna	0	0	0.00000	1	1	0	1	0	1	0	0	0	1	0	0	0	1	0	0
151	6.851	24	1.00	1	uni	1	658	0	0	vuxna	0	1	0.06200	0	1	0	0	0	1	0	0	0	1	1	0	0	1	0	1
152	2.840	70	4.00	0	uni	1	33	1	1	vuxna	0	0	0.59700	1	0	0	1	0	1	0	0	1	0	1	1	0	0	0	0
153	2.012	.	24.00	1	ind	1	49	0	1	vuxna	0	0	0.94780	1	1	0	1	0	1	0	1	1	0	0	0	1	0	0	0
154	22.673	72	60.00	1	ind	1	87	0	1	vuxna	0	0	-0.45235	0	1	0	1	0	0	0	1	0	0	0	0	0	0	0	0
155	2.012	.	12.00	1	ind	1	64	0	1	vuxna	0	0	0.03470	1	1	0	1	0	0	0	0	0	0	0	0	0	0	0	0
156	3.056	78	24.00	1	ind	1	87	0	1	vuxna	0	0	-0.28170	1	1	0	1	0	0	0	0	0	0	0	0	0	1	0	0
157	2.672	.	6.00	0	uni	1	18	1	0	vuxna	1	0	0.43000	1	1	0	0	0	0	1	1	1	0	0	0	0	0	0	0
158	2.740	36	12.00	1	ind	1	204	1	0	vuxna	1	0	0.75000	1	1	0	1	1	1	1	1	1	1	1	0	0	1	1	1
159	0.805	.	1.50	0	ind	1	21	1	1	vuxna	0	0	1.00000	0	1	0	0	0	0	1	0	0	0	1	1	0	0	0	1
160	13.122	.	18.00	1	ind	1	42	1	0	vuxna	1	0	0.76000	0	1	1	1	1	1	1	1	0	0	1	1	1	0	0	0
161	2.496	10	2.50	1	ind	1	100	1	0	vuxna	1	0	-0.81300	0	1	1	1	0	1	1	1	1	0	1	1	0	1	1	1
162	0.892	.	3.00	0	ind	1	54	1	1	vuxna	0	0	0.15546	0	1	1	0	1	1	1	0	0	0	1	0	0	1	0	0
163	0.670	60	1.00	1	ind	1	72	1	1	vuxna	0	0	0.00500	1	1	1	1	0	1	1	0	0	0	1	0	0	0	0	0
164	0.670	.	6.00	1	ind	1	59	1	1	vuxna	0	0	0.34188	1	1	0	0	1	1	1	0	0	0	1	0	0	0	0	0
165	4.134	.	2.50	1	ind	1	43	1	1	vuxna	0	0	-1.04000	1	1	1	1	1	1	1	1	0	1	1	1	0	1	0	1
166	0.480	.	12.00	1	ind	1	35	1	1	vuxna	0	0	0.15270	1	1	0	1	0	0	0	0	0	0	1	0	0	1	0	1
167	4.702	38	12.00	0	ind	1	35	1	0	vuxna	1	0	0.33278	1	1	0	1	1	1	1	0	1	0	1	1	0	0	0	0
168	0.480	.	12.00	1	ind	1	34	1	1	vuxna	0	0	0.71510	1	1	0	0	0	1	0	0	0	0	1	0	0	0	0	0
169	4.134	.	1.50	1	ind	1	.	1	1	vuxna	0	0	0.84769	0	1	0	0	0	1	0	0	0	0	1	1	0	0	0	0
170	4.134	.	12.00	0	ind	1	49	1	0	vuxna	1	0	0.49500	1	1	0	1	0	1	1	0	0	0	1	1	0	0	0	0
171	6.029	.	2.00	0	ind	1	51	1	1	vuxna	0	0	0.18422	0	1	1	1	1	1	0	0	0	1	1	0	0	0	0	0
172	4.632	.	1.00	1	ind	1	81	1	0	vuxna	1	0	0.45142	0	1	0	1	0	0	0	0	0	1	1	1	0	0	0	0
173	4.041	.	2.00	1	ind	1	44	1	1	vuxna	0	0	0.00610	1	1	0	1	0	0	0	0	0	1	1	0	0	0	0	0
174	3.968	.	12.00	1	ind	1	117	1	1	vuxna	0	0	0.25158	0	1	1	1	1	1	1	0	0	0	1	1	0	0	0	1
175	3.243	.	2.00	1	ind	1	36	1	0	vuxna	1	0	1.84760	1	1	0	0	0	0	1	0	0	0	1	0	0	0	0	0
176	3.000	.	2.00	1	ind	1	19	1	1	vuxna	0	0	0.59500	0	1	0	0	0	1	0	0	0	1	1	0	0	0	0	0
177	4.632	.	1.50	1	ind	1	45	1	1	vuxna	0	0	0.42814	0	1	0	1	0	0	0	0	0	1	1	0	0	0	0	0
178	4.134	.	1.50	1	ind	1	19	1	1	vuxna	0	0	1.45581	0	1	0	0	0	1	0	0	0	0	1	0	0	0	0	0
179	4.134	.	1.00	1	ind	1	24	1	1	vuxna	0	0	0.48600	0	1	0	1	0	1	0	0	0	0	1	0	0	0	0	0
180	1.759	.	15.00	0	ind	1	20	1	1	vuxna	0	0	1.18830	0	1	0	1	0	1	0	0	0	0	1	0	0	0	0	1
181	0.000	40	7.00	0	ind	1	220	1	1	vuxna	0	0	0.99000	1	1	1	1	1	0	1	1	0	1	1	1	1	1	1	1
182	4.134	9	2.00	1	ind	1	76	1	1	vuxna	0	0	0.38200	1	1	1	1	1	1	1	1	1	1	1	1	0	1	0	1
183	3.492	.	8.00	1	ind	1	72	1	1	vuxna	0	0	0.70000	0	1	1	1	1	1	1	1	1	1	1	1	0	1	0	1
184	3.892	.	2.00	1	ind	1	80	1	0	vuxna	1	0	0.98000	0	1	0	1	1	1	1	0	1	0	1	1	0	1	0	1
185	1.670	.	2.00	0	ind	1	47	1	0	vuxna	1	0	0.13400	1	1	0	1	0	0	0	1	0	0	1	0	0	0	0	0
186	2.740	26	5.00	0	ind	1	44	1	0	vuxna	1	0	0.09800	0	1	0	1	1	0	1	1	1	0	1	0	0	1	1	1
187	3.892	.	38.00	0	ind	1	69	1	0	vuxna	1	0	0.55000	1	1	0	1	1	0	1	1	1	0	1	1	1	1	0	1
188	2.380	20	2.50	1	ind	1	48	1	0	vuxna	1	0	0.67000	0	1	1	1	1	1	1	1	1	1	1	1	0	1	1	1
189	2.561	53	3.00	1	ind	1	100	1	0	vuxna	1	0	0.86000	0	1	1	1	1	1	1	1	1	0	1	1	0	0	1	1
190	2.840	.	13.00	0	ind	1	21	1	0	vuxna	1	0	0.65000	1	1	0	0	1	0	0	0	1	0	1	1	0	0	0	1
191	2.840	16	3.00	0	ind	1	133	1	0	vuxna	1	0	0.11500	1	1	0	1	1	1	1	1	1	1	1	1	1	0	0	1
192	2.496	25	8.00	0	ind	1	81	1	0	vuxna	1	0	0.03000	1	1	1	1	1	1	1	1	1	0	1	1	0	1	1	1
193	4.170	36	5.00	1	ind	1	52	1	0	vuxna	1	0	0.64000	1	1	0	1	1	1	1	1	1	0	1	1	0	0	0	1
194	4.134	35	12.00	0	ind	1	58	1	0	vuxna	1	0	0.67000	0	1	0	1	1	1	0	1	1	0	1	1	0	1	1	0
195	3.243	19	2.00	1	ind	1	84	1	0	vuxna	1	0	0.76000	1	1	0	1	1	1	1	1	1	0	1	1	0	1	1	1
196	4.134	58	4.00	0	ind	1	79	1	0	vuxna	1	0	0.08000	1	0	0	1	1	1	1	0	1	0	1	0	0	0	1	1
197	1.750	.	2.00	1	ind	1	62	1	0	vuxna	1	0	1.27600	0	1	0	1	1	1	1	1	1	0	1	1	1	0	0	1
198	2.110	.	8.00	0	ind	1	15	1	1	vuxna	0	0	0.30800	1	1	0	0	0	0	0	0	0	0	1	0	0	0	0	0
199	3.243	.	13.00	1	ind	1	34	1	0	vuxna	1	0	1.59800	1	1	0	0	0	0	0	0	1	0	1	0	0	0	0	0
200	4.134	.	13.00	0	ind	1	.	1	0	vuxna	1	0	1.07700	1	1	0	0	0	0	0	1	1	0	1	0	0	0	0	0
201	3.243	.	13.00	0	ind	1	38	1	0	vuxna	1	0	1.09000	1	1	0	0	0	1	0	1	1	1	1	0	0	0	0	0
202	4.134	.	15.00	0	ind	1	28	1	0	vuxna	1	0	0.80300	1	1	1	0	0	1	0	1	1	0	1	0	0	0	0	0
203	4.134	.	13.00	0	ind	1	.	1	0	vuxna	1	0	1.87000	1	1	0	0	0	0	0	0	1	0	1	0	0	0	0	0
204	4.134	.	13.00	0	ind	1	.	1	0	vuxna	1	0	0.33200	1	1	0	0	0	0	0	0	1	0	1	0	0	0	0	0
205	4.134	.	12.00	0	ind	1	42	1	0	vuxna	1	0	0.29800	1	1	0	0	0	0	0	0	1	0	1	0	0	0	0	0
206	4.134	.	12.00	1	ind	1	32	1	0	vuxna	1	0	1.26300	1	1	0	0	0	0	0	0	1	0	1	0	0	0	0	0
207	4.134	.	13.00	0	ind	1	28	1	0	vuxna	1	0	0.05700	1	1	0	0	0	0	0	0	1	0	1	0	0	0	0	0
208	4.134	.	1.25	1	ind	1	26	1	0	vuxna	1	0	1.26300	0	1	0	0	0	0	0	0	1	0	1	0	0	0	0	0
209	2.189	.	1.50	1	ind	1	28	1	0	vuxna	1	0	2.02000	0	1	0	0	0	1	0	0	1	0	1	0	0	0	0	0
210	6.029	.	7.00	0	ind	1	24	1	1	unga	0	0	0.52000	1	1	0	0	1	1	1	1	1	0	1	1	1	1	0	1
211	2.840	.	14.00	0	ind	1	27	1	0	vuxna	1	0	0.65000	1	1	0	0	1	0	0	1	0	0	1	0	0	0	1	1
212	0.810	84	6.00	0	sel	1	61	0	0	barn	1	0	0.60000	0	1	0	1	0	0	0	0	1	0	1	0	0	1	0	0
213	3.100	28	1.00	0	uni	1	73	1	0	vuxna	1	0	0.53490	1	1	0	1	0	1	0	0	1	0	1	1	0	0	0	0
214	2.510	30	2.00	0	sel	1	861	1	0	studente	0	1	0.06500	0	1	0	1	0	1	1	1	1	1	1	0	0	1	1	0
215	3.898	76	16.00	0	ind	1	61	0	0	vuxna	0	1	0.11400	1	1	1	1	1	1	1	0	1	1	1	1	0	0	0	1
216	0.308	.	30.00	1	ind	0	40	0	0	vuxna	1	0	0.48000	1	1	0	0	0	1	0	0	0	0	0	0	0	0	0	1
217	1.760	62	12.00	0	ind	1	586	1	0	vuxna	0	1	0.09920	1	1	1	1	0	0	1	0	1	1	1	0	0	1	1	0
218	3.645	96	12.00	0	ind	1	483	1	0	vuxna	0	1	0.21670	1	1	0	1	1	0	1	0	0	0	1	0	0	1	1	0
219	1.360	84	3.00	0	uni	0	184	0	1	unga	0	0	0.04100	0	1	0	1	0	1	1	0	0	0	1	0	0	0	1	0
220	1.242	.	7.00	0	sel	0	99	0	1	vuxna	0	0	0.01600	0	1	0	1	0	1	0	0	1	0	1	1	0	0	0	0
221	1.070	.	2.00	0	ind	1	18	1	1	vuxna	0	0	0.34600	0	1	0	1	0	1	1	0	1	0	1	1	0	0	0	1
222	5.548	43	24.00	0	uni	0	1100	0	1	barn	0	0	0.00000	0	1	0	1	0	1	1	1	0	1	1	0	1	1	0	0
223	0.653	22	9.00	0	ind	1	14	1	0	vuxna	0	1	0.15000	1	1	0	0	1	1	0	0	0	0	1	0	0	0	0	0
224	0.799	.	6.00	0	ind	0	692	0	0	vuxna	1	0	0.10800	1	1	0	1	1	1	1	0	1	0	1	0	1	0	0	0
225	1.630	.	16.00	1	uni	1	129	0	1	vuxna	0	0	0.29000	0	1	1	1	1	1	1	0	1	0	0	1	0	0	1	1
226	2.180	.	35.00	0	ind	1	82	1	0	vuxna	1	0	0.63130	1	1	0	1	0	1	1	1	1	0	1	0	0	0	0	0
227	4.514	93	20.00	0	ind	0	1100	0	1	barn	0	0	0.49500	0	1	1	0	0	1	0	0	0	0	1	0	0	0	0	0
228	1.220	.	14.00	0	ind	1	103	0	1	vuxna	0	0	0.00000	1	1	0	1	0	1	1	0	1	0	0	0	0	0	0	0
229	5.490	.	26.00	0	ind	1	168	0	1	vuxna	0	0	0.05100	1	1	0	1	0	0	0	0	1	1	1	0	0	0	0	1
230	1.439	.	12.00	0	ind	1	36	0	0	vuxna	1	0	0.05700	1	1	0	1	0	1	0	0	1	0	0	0	0	0	0	0
231	3.455	.	5.00	0	ind	1	182	1	1	vuxna	0	0	0.19800	0	1	0	1	0	0	0	0	0	0	1	0	0	0	0	0
232	5.060	53	13.00	1	ind	1	117	1	0	vuxna	0	1	0.42900	1	1	1	1	0	0	1	0	1	0	1	0	0	1	1	0
233	1.860	62	9.00	0	sel	1	46	1	0	äldre	0	1	0.74800	1	1	0	1	0	0	1	0	1	0	1	0	1	1	0	1
234	2.827	72	24.00	0	ind	1	.	1	1	vuxna	0	0	0.00000	1	1	0	1	0	0	1	0	0	0	0	0	0	0	0	0
235	1.940	66	6.00	1	ind	1	.	1	1	vuxna	0	0	0.33500	1	1	0	1	0	0	1	1	1	0	0	0	0	0	0	1
236	1.750	.	5.00	0	ind	1	38	1	0	vuxna	1	0	0.02200	1	1	1	1	1	1	1	1	1	1	1	1	0	0	0	0
237	1.750	.	1.50	1	ind	1	73	1	1	vuxna	0	0	0.08600	0	1	1	1	1	1	1	1	1	0	0	1	0	0	0	1
238	1.832	.	4.00	1	ind	1	76	1	1	vuxna	0	0	0.16300	0	1	0	1	1	1	1	1	1	0	1	0	0	1	0	1
239	2.450	116	66.00	1	ind	0	.	0	0	vuxna	0	1	0.29000	0	0	0	0	0	0	0	1	0	0	0	0	0	0	0	1
240	2.450	117	24.00	0	ind	0	.	0	0	vuxna	0	1	0.00000	0	0	0	0	0	0	0	1	0	0	0	0	0	0	0	0
241	1.497	.	5.00	0	ind	1	593	1	0	vuxna	0	1	-0.02800	0	1	0	0	0	1	0	1	0	0	1	0	0	1	0	0
242	2.110	.	3.00	0	ind	1	96	1	1	vuxna	0	0	0.30700	0	1	1	1	1	0	1	0	1	1	1	1	0	1	0	0
243	2.096	.	18.00	1	ind	1	34	1	0	vuxna	1	0	0.42200	1	1	0	1	1	1	1	0	1	0	1	1	1	0	0	0
244	2.880	61	21.00	1	ind	1	38	1	0	vuxna	1	0	0.34000	1	1	0	1	0	1	1	1	1	0	1	1	1	0	0	0
245	2.840	.	4.00	1	ind	1	20	1	1	vuxna	0	0	0.32300	1	1	0	1	1	1	1	0	0	0	1	1	0	0	0	1
246	3.898	.	2.00	1	ind	1	28	1	0	unga	0	1	0.68940	0	1	0	1	0	0	0	0	1	1	0	1	0	0	0	1
247	2.950	108	8.00	0	ind	0	98	1	0	vuxna	1	0	0.44100	1	1	0	0	0	1	0	0	0	1	1	1	0	0	0	1
248	1.360	.	12.00	0	ind	0	45	0	1	vuxna	0	0	0.00600	1	1	1	1	0	0	0	0	1	1	1	0	0	0	0	0
249	0.000	.	5.00	0	ind	0	13	1	0	vuxna	1	0	0.00000	1	1	0	1	0	0	0	0	0	0	0	0	0	0	0	0
250	1.760	156	60.00	1	ind	1	.	0	1	vuxna	0	0	2.01300	1	1	0	1	0	0	0	0	0	0	1	0	0	0	0	1
251	1.322	96	72.00	0	ind	1	37	1	1	vuxna	0	0	0.07000	1	1	0	0	0	0	0	0	0	0	1	0	0	0	0	0
252	3.492	.	3.00	1	ind	1	33	1	1	vuxna	0	0	0.34700	0	1	0	0	1	1	1	1	1	0	1	1	0	1	0	1
253	2.050	57	12.00	0	ind	1	41	1	1	vuxna	0	0	0.50600	1	1	1	0	1	0	0	0	1	0	0	0	1	1	1	1
254	2.950	84	36.00	1	ind	0	405	1	0	vuxna	1	0	0.97000	1	1	0	0	0	0	0	0	0	1	1	1	0	0	0	0
255	1.070	.	12.00	1	ind	1	22	1	1	vuxna	0	0	0.08100	0	1	0	1	0	1	0	1	1	0	1	1	0	0	0	0
256	2.690	80	20.00	1	ind	0	148	1	1	vuxna	0	0	0.47870	1	1	0	1	0	0	0	1	1	0	0	0	0	1	0	1
257	4.041	.	12.00	1	ind	1	37	1	1	vuxna	0	0	0.36900	0	1	0	0	0	0	0	0	0	0	1	0	0	0	0	0
258	4.041	.	6.00	1	ind	1	63	0	1	vuxna	0	0	0.23300	0	1	0	1	0	0	0	1	0	0	1	0	0	0	0	1
259	4.041	.	1.25	1	ind	1	48	0	1	unga	0	0	0.32600	0	1	0	0	0	0	0	0	0	0	1	0	0	0	0	0
260	1.573	108	6.00	1	ind	1	76	1	1	vuxna	0	0	0.53510	1	1	0	1	0	1	0	1	1	0	1	1	1	0	0	1
261	0.974	.	8.00	0	ind	1	44	1	1	vuxna	0	0	0.43050	1	1	1	1	0	0	0	0	1	1	0	0	0	1	0	1
262	2.140	46	6.00	0	ind	1	43	1	1	vuxna	0	0	0.26350	0	1	1	1	0	1	0	0	1	1	1	0	1	0	0	0
263	0.940	47	12.00	0	ind	1	41	0	0	vuxna	1	0	0.12600	1	1	0	1	0	1	1	0	1	0	1	0	0	0	0	0
264	3.000	55	12.00	0	sel	0	1100	1	0	vuxna	0	1	0.03000	0	1	0	1	1	1	0	0	0	1	0	0	0	1	0	0
265	3.460	156	12.00	1	ind	0	30	0	0	vuxna	1	0	0.18600	0	1	0	1	0	1	0	0	0	0	1	1	0	0	0	0
266	2.510	38	12.00	0	ind	1	150	0	0	vuxna	1	0	0.13900	1	1	0	1	1	0	1	0	1	1	1	0	0	1	0	0
267	3.100	.	2.00	0	ind	1	42	1	0	vuxna	1	0	0.57800	0	1	0	0	0	1	0	0	0	0	1	1	0	0	0	0
268	1.520	55	3.00	1	ind	1	38	1	1	vuxna	0	0	0.48000	1	1	0	0	0	0	0	0	0	0	0	1	0	1	0	0
269	1.622	.	24.00	0	ind	1	152	0	0	vuxna	1	0	0.24400	1	1	0	0	0	1	1	0	1	0	1	1	0	0	0	1
270	2.610	37	12.00	0	sel	1	136	0	0	vuxna	0	1	1.08300	1	1	0	1	0	1	0	0	1	1	1	0	0	1	0	0
271	2.040	.	0.00	0	ind	1	26	0	0	unga	1	0	0.18800	1	0	0	1	0	0	0	0	1	0	0	0	1	0	0	0
272	8.770	83	12.00	1	ind	0	31	0	0	vuxna	1	0	0.69000	1	0	0	1	0	1	0	0	0	0	1	0	0	0	0	0
273	3.892	.	1.50	1	ind	1	375	1	0	vuxna	1	0	0.43600	1	0	0	1	0	0	0	0	0	0	1	0	0	0	0	0
274	2.200	63	12.00	0	sel	1	421	1	0	vuxna	0	1	0.04000	1	1	1	1	1	0	1	1	1	0	1	0	0	0	1	0
275	2.893	.	12.00	1	ind	1	32	1	1	vuxna	0	0	2.30000	1	1	0	0	0	0	0	0	0	0	1	1	0	0	0	0
276	1.600	.	3.00	1	ind	1	37	1	1	vuxna	0	0	0.90000	0	1	0	0	0	1	0	0	0	0	0	1	0	0	0	0
277	1.755	58	12.00	0	sel	1	35	0	0	äldre	0	1	0.38890	1	1	1	1	0	1	1	0	0	0	1	0	0	1	1	0
278	0.640	118	28.00	1	sel	1	131	0	1	äldre	0	0	0.37300	1	1	0	0	0	1	0	0	0	1	1	0	0	0	0	0
279	4.134	27	6.00	1	ind	1	309	1	1	vuxna	0	0	0.47000	1	1	1	1	1	1	1	1	1	0	1	1	1	0	1	1
280	1.537	29	6.00	0	sel	1	93	0	0	vuxna	1	0	0.20450	1	1	0	1	0	0	0	1	0	0	1	0	0	1	0	1
281	0.987	.	6.00	1	ind	1	39	1	1	vuxna	0	0	0.86000	1	1	0	1	0	0	1	0	0	0	1	1	0	0	0	0
282	1.809	84	36.00	0	ind	0	368	1	1	vuxna	0	0	0.29150	0	1	0	1	0	0	0	0	0	0	1	0	0	0	0	1
283	6.029	84	18.00	0	ind	0	95	0	1	vuxna	0	0	0.09000	0	1	0	1	0	1	0	0	0	0	1	0	0	0	0	1
284	1.950	204	120.00	0	ind	1	97	0	1	vuxna	0	0	0.00000	1	1	0	1	1	0	0	0	1	0	0	0	0	1	0	1
285	0.965	.	18.00	0	ind	1	54	1	1	vuxna	0	0	0.16300	1	1	0	1	0	0	1	1	0	1	0	0	0	0	0	0
286	3.824	.	6.00	1	ind	0	70	1	1	vuxna	0	0	0.40980	1	1	0	1	1	0	0	0	0	0	0	0	0	0	0	1
287	2.520	.	6.00	1	ind	1	26	0	1	unga	0	0	0.87710	0	1	0	0	0	1	0	0	0	0	1	0	1	0	0	0
288	0.965	.	9.00	0	sel	1	78	0	1	vuxna	0	0	0.40000	1	1	1	0	1	1	0	1	0	0	1	1	0	0	0	0
289	2.893	.	12.00	1	ind	1	104	1	1	vuxna	0	0	0.87300	1	1	0	1	0	0	0	0	1	1	1	0	0	0	0	0
290	4.134	168	3.00	1	ind	1	39	1	0	barn	1	0	0.37340	0	1	0	1	1	1	1	0	0	1	1	0	0	1	0	1
291	5.620	21	6.00	1	ind	1	158	1	0	vuxna	1	0	0.41300	1	1	0	1	1	1	1	1	1	1	1	1	1	1	1	1
292	2.157	96	12.00	0	sel	1	108	1	0	äldre	0	1	0.15600	1	1	1	1	1	0	0	0	0	0	1	0	0	0	1	0
293	1.730	72	2.00	0	ind	0	19	1	0	vuxna	1	0	0.00000	1	1	0	0	0	0	0	0	0	0	0	0	0	1	0	0
294	0.000	.	24.00	0	ind	0	28	1	0	vuxna	0	1	0.00000	1	1	1	1	0	0	0	1	0	0	1	0	0	0	0	0
295	0.000	63	.	1	ind	0	28	1	0	unga	0	1	0.99000	1	1	0	0	0	0	0	1	0	0	1	1	0	1	0	0
296	2.740	61	16.00	0	uni	1	691	1	0	unga	1	0	0.04800	0	1	1	1	0	1	0	0	0	1	1	1	0	1	0	1
297	1.600	62	12.00	0	ind	1	42	0	0	vuxna	1	0	0.21150	1	1	0	1	0	0	0	0	1	0	1	0	0	1	0	0
298	0.535	75	24.00	0	uni	1	1100	1	0	unga	0	1	0.11300	1	1	1	1	1	0	0	0	0	0	1	0	0	1	0	0
299	2.727	.	2.00	1	sel	1	75	1	0	vuxna	0	1	0.63000	0	1	1	1	1	1	1	1	1	1	1	1	0	0	0	1
300	1.226	.	24.00	1	sel	0	79	0	0	unga	0	1	0.81680	1	1	1	1	0	1	1	0	0	0	1	1	0	0	0	0
301	6.170	.	9.00	0	ind	1	177	1	0	vuxna	1	0	0.15080	1	1	1	1	1	0	1	1	1	1	1	1	0	0	1	1
302	11.510	.	2.00	1	ind	1	99	1	0	vuxna	1	0	1.49100	1	1	0	1	1	1	1	1	0	1	1	1	1	1	1	1
303	4.134	45	3.00	0	ind	1	120	1	0	barn	0	1	0.02000	1	1	1	1	1	1	1	1	1	1	1	1	0	0	1	1
304	3.998	96	24.00	0	ind	1	231	0	0	barn	0	1	0.22000	1	1	1	1	1	1	1	1	1	0	1	1	0	1	1	1
305	0.860	96	6.00	0	sel	1	159	0	0	vuxna	0	1	0.19000	1	1	1	1	0	1	1	0	1	0	1	1	0	1	1	1
306	3.243	26	2.00	1	ind	1	92	1	0	vuxna	1	0	0.54000	0	1	0	1	1	1	1	0	1	0	1	1	0	1	1	1
307	1.670	131	12.00	1	sel	0	140	0	0	äldre	0	1	0.60380	1	1	1	1	1	1	1	0	0	1	0	1	0	1	1	1
308	4.367	.	12.00	1	sel	1	176	0	0	äldre	0	1	0.01430	1	1	1	1	1	0	1	1	0	0	1	0	1	1	1	1
309	1.230	123	24.00	1	ind	0	80	0	0	unga	1	0	0.86000	1	1	0	1	1	1	1	1	1	1	0	1	0	1	0	1
310	0.945	84	12.00	0	ind	1	68	0	0	vuxna	1	0	0.09000	1	1	1	1	1	1	0	0	0	1	0	1	0	1	0	1
311	0.834	60	6.00	1	uni	0	.	0	0	unga	1	0	0.26900	1	0	0	0	0	0	0	0	0	0	0	1	0	1	0	0
312	1.600	79	12.00	1	uni	0	.	0	0	unga	0	1	0.48000	1	1	0	1	0	1	0	0	0	1	1	0	0	1	0	1
313	1.860	72	6.00	0	sel	1	158	0	0	äldre	0	1	0.03860	0	1	0	1	0	1	1	0	1	1	1	1	0	0	0	1
314	1.540	.	2.00	1	uni	1	.	0	0	unga	1	0	0.39758	1	0	0	0	0	1	0	0	0	0	1	0	0	1	0	0
315	1.570	.	2.00	0	uni	0	.	1	0	unga	1	0	0.17830	0	0	0	0	0	1	0	0	1	0	0	0	0	0	0	0
316	0.640	73	12.00	0	ind	1	30	1	0	äldre	0	1	0.11130	0	1	0	1	0	0	0	0	0	0	1	0	0	0	0	0
317	1.750	.	24.00	0	sel	1	409	0	0	barn	0	1	0.63000	1	1	0	1	1	1	1	0	0	1	1	1	0	1	0	0
318	2.750	144	48.00	0	uni	1	1100	1	1	barn	0	0	0.05050	1	1	1	1	1	1	1	0	0	0	1	1	0	1	1	0
319	1.076	132	36.00	0	uni	0	1100	1	0	unga	1	0	0.27000	1	1	0	0	0	1	0	0	0	0	0	0	0	1	0	0
320	2.391	72	18.00	0	uni	1	235	0	0	barn	0	1	0.15340	0	1	1	1	1	0	1	0	0	1	1	0	0	1	1	0
321	0.590	108	8.00	1	sel	1	91	0	0	barn	1	0	0.32000	1	0	0	1	1	1	1	0	0	0	1	1	0	0	0	0
322	2.704	74	6.00	0	ind	1	224	1	0	vuxna	0	1	0.02580	1	1	0	1	1	1	1	1	1	1	1	1	0	1	1	1
323	0.940	48	12.00	1	ind	1	125	1	0	äldre	0	1	0.79670	1	0	1	1	1	1	0	0	0	0	1	0	0	0	1	0
324	4.134	47	2.50	1	ind	1	90	1	0	barn	1	0	1.66000	0	1	1	1	1	1	0	0	1	1	1	1	0	0	1	0
325	3.824	62	12.00	0	ind	1	131	1	0	vuxna	1	0	0.08130	1	1	1	1	1	1	1	1	1	0	1	1	0	0	1	1
326	5.641	67	2.00	1	ind	1	150	1	0	vuxna	1	0	0.40000	1	1	1	1	1	0	1	1	1	0	1	1	0	1	1	1
327	2.038	96	12.00	1	ind	1	160	0	0	vuxna	1	0	0.56700	1	1	1	1	1	0	1	1	0	0	1	1	0	1	1	1
328	4.850	42	3.00	1	ind	1	130	1	0	barn	1	0	0.77000	1	1	1	1	1	1	1	1	1	1	1	1	0	1	1	1
329	2.610	61	6.00	0	ind	1	228	0	0	vuxna	1	0	0.21400	1	1	1	1	1	1	1	0	1	1	1	1	1	1	0	1
330	2.610	53	6.00	0	ind	1	61	1	0	vuxna	0	1	0.38970	0	1	1	1	1	0	1	0	1	1	1	1	0	1	1	1
331	6.730	36	6.00	1	ind	1	101	1	0	unga	1	0	0.45000	0	1	1	1	1	1	1	1	1	0	1	1	0	1	1	1
332	7.896	39	2.50	1	ind	1	89	1	1	barn	0	0	0.46000	0	1	1	1	1	1	1	1	1	1	1	1	1	1	0	1
333	13.122	27	6.00	1	ind	1	100	1	0	vuxna	1	0	1.09000	0	1	1	1	1	1	1	1	1	1	1	1	1	1	1	1
334	3.623	131	2.00	1	ind	1	32	1	0	vuxna	1	0	1.23000	0	1	0	1	1	1	1	0	1	1	1	1	0	1	1	0
335	3.892	41	2.50	1	ind	1	39	1	0	vuxna	1	0	1.21000	0	1	0	1	1	1	1	0	1	1	1	1	1	1	1	1
336	4.134	51	12.00	0	ind	1	130	0	0	vuxna	1	0	0.85000	0	1	1	1	1	1	1	0	1	1	1	1	1	1	1	1
337	4.134	.	6.00	0	ind	1	35	1	0	vuxna	1	0	0.16090	1	1	1	1	1	1	1	1	1	0	1	1	1	0	0	1
338	5.620	.	3.00	0	ind	1	508	0	0	vuxna	1	0	0.03100	1	1	0	0	1	0	0	0	0	0	1	1	0	1	1	1
339	4.923	.	12.00	1	ind	1	43	1	0	vuxna	1	0	1.11200	1	1	1	1	1	1	1	0	1	1	1	0	1	1	0	0
340	1.750	.	2.00	1	ind	1	57	1	0	vuxna	1	0	1.21000	0	1	0	1	1	1	1	1	1	1	1	1	0	0	1	0
341	6.851	45	6.00	0	ind	1	143	1	0	vuxna	0	1	0.17000	1	1	1	1	1	0	1	1	1	0	1	1	1	1	1	0
342	2.360	60	36.00	1	ind	1	73	1	1	vuxna	0	0	0.81000	0	1	0	1	1	1	1	0	1	0	1	1	0	1	0	0
343	2.230	72	36.00	1	uni	1	113	1	1	vuxna	0	0	1.12000	0	0	1	0	1	1	1	0	1	1	1	1	0	1	0	0
344	4.134	53	12.00	1	ind	1	79	0	0	vuxna	1	0	0.86000	0	1	1	1	1	1	1	1	1	0	1	1	0	0	1	1
345	5.880	48	2.00	1	ind	1	137	1	0	vuxna	1	0	0.81000	0	1	0	1	1	1	1	1	1	0	1	1	1	1	1	0
346	2.893	132	8.00	1	ind	1	43	1	1	vuxna	0	0	0.59000	0	1	1	1	1	1	1	1	0	0	1	1	0	1	1	1
347	5.056	84	2.50	1	ind	1	58	1	0	vuxna	1	0	0.50610	0	1	1	1	1	1	1	0	1	1	1	1	0	1	0	0
348	4.134	56	2.00	1	ind	1	85	1	0	vuxna	1	0	0.87000	0	1	0	1	1	1	1	1	0	1	1	1	0	1	1	0
349	1.130	41	4.00	0	ind	1	21	1	0	vuxna	1	0	1.04590	1	1	0	1	1	1	0	0	1	0	1	1	0	0	0	0
350	4.923	43	2.50	1	ind	1	145	1	0	vuxna	1	0	2.15000	0	1	1	1	1	1	1	0	1	1	1	1	1	1	1	0
351	2.496	25	6.00	1	ind	1	94	1	0	vuxna	1	0	0.87000	1	1	1	1	1	1	1	1	0	1	1	1	1	1	1	1
352	3.600	42	2.00	1	ind	1	46	1	0	vuxna	1	0	1.11000	1	1	1	1	1	1	0	0	0	1	0	1	1	1	1	1
353	1.800	.	2.00	1	ind	1	65	1	0	vuxna	0	1	0.66000	0	1	1	1	1	1	1	1	1	1	1	1	1	0	0	1
354	4.170	39	2.50	1	ind	1	89	1	0	vuxna	1	0	0.39000	0	1	1	1	1	1	0	0	1	0	1	1	0	1	1	1
355	1.750	62	2.00	1	ind	1	47	1	0	vuxna	1	0	1.60000	0	1	1	1	1	1	0	1	0	0	1	1	1	1	0	1
356	3.188	33	2.00	1	ind	1	144	1	0	vuxna	1	0	0.62000	0	1	1	1	1	1	1	1	1	0	1	1	0	1	1	1
357	1.622	47	2.50	1	ind	1	72	1	0	vuxna	1	0	1.05000	0	1	0	1	1	1	1	1	1	1	1	1	0	1	0	1
358	2.543	25	3.00	1	sel	1	1100	1	0	vuxna	0	1	0.40000	0	1	1	1	1	1	1	0	1	0	1	1	0	1	0	0
359	3.243	71	6.00	1	ind	1	100	1	0	vuxna	1	0	0.02700	0	1	1	1	1	1	1	1	1	0	1	1	1	1	1	1
360	0.670	48	3.00	1	ind	1	46	1	1	vuxna	0	0	0.85300	1	1	0	1	0	1	0	0	0	1	1	0	0	0	0	1
361	1.800	37	2.00	1	ind	1	70	1	0	unga	1	0	0.71000	0	1	1	1	1	1	1	1	1	0	1	1	1	1	1	1
362	5.056	24	2.00	1	ind	1	70	1	0	unga	1	0	0.86000	0	1	1	1	1	1	1	0	0	1	1	1	1	1	1	1
363	3.243	29	2.00	1	sel	1	73	1	0	vuxna	1	0	0.77000	0	1	1	1	1	1	1	0	1	0	0	1	0	1	1	1
364	4.170	.	12.00	1	ind	1	.	1	0	vuxna	1	0	0.83000	0	1	0	1	1	1	1	1	1	0	1	1	1	1	1	1
365	4.632	.	2.50	1	ind	1	100	1	0	vuxna	1	0	0.70000	0	1	1	1	1	1	1	1	1	0	1	1	1	1	1	1
366	5.056	.	2.50	0	ind	1	50	1	0	vuxna	1	0	0.26000	1	1	1	1	1	1	1	1	1	1	0	1	0	1	1	1
367	1.750	.	0.50	0	uni	1	28	1	0	vuxna	1	0	0.01000	0	1	1	1	0	1	1	1	1	1	1	1	1	0	0	1
368	2.740	.	6.00	0	ind	1	93	1	0	vuxna	1	0	0.10000	1	1	1	1	1	0	1	1	1	0	1	1	0	1	0	1
369	4.632	.	12.00	0	ind	1	100	1	0	vuxna	0	1	0.07000	0	1	1	1	1	1	1	1	1	0	0	1	0	0	1	1
370	2.496	47	6.00	0	sel	1	74	0	1	vuxna	0	0	0.19900	0	1	1	1	1	0	1	1	1	0	1	0	0	1	1	1
371	2.840	.	2.00	1	ind	1	66	1	0	vuxna_äl	1	0	0.48000	0	1	0	1	1	1	1	0	1	0	1	1	0	1	1	1
372	4.134	42	12.00	1	ind	1	91	1	0	vuxna	1	0	-0.01300	0	1	1	1	1	0	1	1	1	1	1	1	1	1	1	1
373	4.134	.	2.00	1	sel	1	156	1	0	vuxna	1	0	1.00000	0	1	1	1	1	1	1	1	1	1	1	1	0	0	0	1
374	2.840	.	2.00	1	ind	1	62	1	1	vuxna	0	0	0.93000	0	1	1	1	1	1	1	1	0	1	1	1	0	1	1	1
375	2.840	36	5.00	0	ind	1	51	1	0	vuxna	1	0	0.36000	0	1	1	1	1	1	1	1	1	0	1	1	0	1	0	1
376	2.836	40	6.00	1	ind	1	23	1	0	vuxna	0	1	0.00000	0	1	0	1	1	1	0	1	0	0	0	0	0	1	0	1
377	6.851	49	12.00	0	ind	1	152	1	0	vuxna	0	1	0.12700	0	1	1	1	1	0	1	1	1	0	1	1	0	1	1	1
378	1.750	.	6.00	0	ind	1	21	0	0	vuxna	1	0	0.28000	0	1	0	1	1	1	1	0	1	1	1	1	0	1	0	0
379	3.890	84	2.00	1	ind	1	50	1	0	vuxna	1	0	1.27000	0	1	0	1	1	1	1	1	1	1	1	1	0	0	0	0
380	3.892	50	3.00	1	ind	1	.	1	0	vuxna	1	0	1.08000	0	1	0	0	1	1	1	0	0	0	0	1	0	1	1	1
381	3.824	.	6.00	1	ind	1	117	1	0	vuxna	1	0	0.59000	0	1	1	1	1	1	1	1	1	0	1	1	0	1	0	1
382	5.548	42	5.00	0	uni	1	378	1	1	barn	0	0	0.00000	1	1	1	1	0	1	0	0	1	1	1	0	0	1	1	1
383	2.740	58	6.00	0	uni	1	251	1	1	barn	0	0	0.26400	1	1	1	1	1	1	0	0	1	1	1	0	0	0	1	0
384	2.690	60	36.00	1	uni	0	214	0	0	unga	0	1	0.64000	1	1	0	1	0	0	0	0	0	0	1	1	0	1	0	1
385	2.690	72	42.00	1	uni	0	352	0	0	unga	0	1	0.00000	1	1	0	1	0	0	1	0	0	0	1	0	0	1	0	1
386	2.496	28	3.00	1	ind	1	23	1	0	unga	0	1	1.12000	1	1	1	1	1	1	1	1	0	1	1	1	1	1	1	1
387	2.893	30	2.50	1	ind	1	140	1	1	vuxna	0	0	0.90000	0	1	1	1	1	1	1	1	1	1	1	1	1	1	1	1
388	3.243	16	4.00	1	ind	1	140	1	0	vuxna	1	0	1.39000	0	1	1	1	1	1	1	0	1	1	1	1	1	1	1	1
389	6.030	35	3.00	1	ind	1	61	1	0	unga	1	0	0.69000	0	1	1	1	1	1	1	1	1	1	1	1	1	1	1	1
390	5.620	30	3.00	1	ind	1	65	1	0	vuxna	1	0	1.27000	1	1	1	1	1	1	1	0	1	1	1	1	1	1	1	1
391	2.893	.	6.00	1	ind	1	37	1	1	vuxna	0	0	0.61000	1	1	1	1	1	1	1	0	1	0	1	1	0	1	0	1
392	2.950	168	18.00	0	ind	1	74	1	0	unga	1	0	0.08000	1	1	0	1	1	1	0	0	0	1	1	1	0	0	1	0
393	1.287	.	3.00	1	sel	1	92	1	0	unga	1	0	0.03000	1	1	1	1	0	1	0	0	0	1	1	1	0	1	1	1
394	2.200	120	18.00	0	ind	1	24	1	0	vuxna	1	0	0.41000	1	1	1	1	0	1	1	1	1	0	1	1	0	1	1	1
395	4.230	96	39.00	0	sel	1	1100	1	1	barn	0	0	0.09500	1	1	1	1	1	0	1	0	0	0	1	0	0	1	1	0
396	1.438	132	12.00	0	sel	1	153	0	0	vuxna_äl	0	1	0.41000	1	1	1	1	1	0	1	0	0	0	1	1	0	0	1	1
397	2.690	62	12.00	0	ind	0	116	0	0	vuxna	0	1	0.67000	1	1	0	1	1	0	0	0	0	0	1	0	0	1	1	0
398	3.970	.	6.00	1	sel	1	48	0	0	unga	0	1	0.38000	1	1	1	1	0	1	0	0	1	1	1	1	0	1	0	0
399	2.496	.	2.00	1	uni	1	109	1	0	vuxna	0	1	0.85000	0	1	1	1	1	0	1	0	1	0	0	0	0	1	1	1
400	0.970	.	6.00	0	ind	1	28	1	0	vuxna_äl	0	1	0.01500	1	1	1	1	1	1	0	1	0	1	1	0	0	1	0	1
401	2.690	84	27.00	0	uni	0	.	0	0	vuxna	0	1	0.13000	1	0	0	1	0	0	0	0	1	0	0	0	0	1	0	0
402	3.880	.	1.00	0	uni	1	32	0	0	barn	1	0	0.40500	1	1	0	0	0	0	0	1	1	0	1	1	0	0	0	0
403	1.130	96	12.00	0	ind	1	123	0	0	vuxna	1	0	0.11290	1	0	1	1	0	1	0	0	0	0	0	1	0	1	1	1
404	1.062	168	6.00	1	ind	1	376	0	0	vuxna	1	0	0.27510	1	1	1	1	1	0	1	0	0	1	0	0	0	1	0	0
405	0.965	.	6.00	0	ind	1	140	1	1	vuxna	0	0	0.14500	1	1	0	1	0	1	1	0	0	0	1	0	0	1	0	1
406	6.029	34	9.00	1	ind	1	115	1	1	vuxna	0	0	0.43000	1	1	1	1	1	1	1	0	0	1	1	1	0	1	1	1
407	3.623	62	12.00	1	uni	0	1100	1	0	unga	1	0	0.48260	1	1	0	1	1	1	0	0	0	0	0	1	0	1	0	0
408	2.672	63	3.00	0	ind	1	581	1	0	vuxna	1	0	0.35000	1	1	0	1	0	1	1	0	1	0	1	1	0	0	1	1
409	1.340	72	6.00	0	ind	1	55	1	0	vuxna	0	1	0.00900	1	1	1	1	0	1	0	0	0	1	1	0	0	1	1	1
410	3.892	72	12.00	1	ind	1	58	1	0	vuxna	1	0	0.44000	1	1	1	1	1	1	0	1	1	1	1	1	0	0	1	1
411	7.000	46	2.00	1	ind	1	33	1	1	barn	0	0	0.99220	1	1	1	1	1	1	1	0	0	1	1	0	0	1	0	1
412	1.750	14	3.00	1	ind	1	296	1	0	vuxna	1	0	0.97000	0	1	1	1	1	1	0	1	1	0	1	1	0	1	1	0
413	3.335	24	6.00	1	ind	1	87	1	0	vuxna	1	0	0.48000	1	1	1	1	1	1	0	0	0	0	1	1	0	1	0	1
414	3.100	36	3.00	1	sel	1	70	1	0	vuxna	1	0	0.97000	0	1	1	1	1	1	0	0	1	0	1	1	0	0	0	0
415	2.496	60	4.00	1	ind	1	180	1	0	vuxna	1	0	0.45070	1	1	1	1	1	1	0	1	1	1	1	0	0	1	1	1
416	1.206	60	12.00	0	sel	0	1100	0	0	vuxna	0	1	0.06480	1	1	1	0	0	0	0	1	1	1	1	1	0	1	0	1
417	1.680	45	12.00	1	ind	1	27	1	0	barn	1	0	1.90000	1	1	0	1	1	0	0	1	1	0	1	1	1	1	1	1
418	5.056	.	2.00	0	uni	1	1100	0	0	vuxna	0	1	0.00210	0	1	0	0	0	0	0	1	0	0	0	0	0	1	0	0
419	5.620	20	3.00	0	uni	1	1100	1	0	vuxna	0	1	0.04600	0	1	1	0	1	1	1	1	0	0	1	1	0	1	1	1
420	5.056	.	2.00	0	uni	1	933	1	0	vuxna	0	1	0.04000	0	1	1	1	1	1	1	0	0	0	1	0	0	1	1	1
421	20.800	15	4.00	1	ind	1	1100	1	0	vuxna	0	1	0.39270	0	1	1	1	1	0	1	1	1	1	1	1	0	1	1	1
422	2.740	26	3.00	0	ind	1	535	1	0	unga	0	1	0.07280	1	1	1	1	1	1	1	1	0	0	1	1	0	1	1	1
423	4.310	46	3.00	0	uni	1	896	1	0	vuxna	0	1	0.00140	1	1	1	1	1	0	1	1	1	0	1	0	0	1	1	1
424	4.310	16	3.00	0	uni	1	381	1	0	vuxna	1	0	0.15090	1	1	1	1	1	0	1	1	1	0	0	0	0	1	1	1
425	6.029	62	12.00	1	ind	1	307	1	1	vuxna	0	0	0.25280	1	1	1	1	1	0	1	0	1	1	1	1	0	1	1	1
426	2.740	77	12.00	1	ind	1	319	1	1	vuxna	0	0	1.28300	1	1	1	1	1	0	0	1	0	1	1	0	1	1	1	1
427	2.050	84	12.00	0	ind	1	83	1	1	vuxna	0	0	0.05260	0	1	1	1	1	1	1	1	1	1	1	1	0	1	1	1
428	2.561	72	12.00	0	ind	1	110	1	1	vuxna	0	0	0.44800	0	1	0	1	0	1	0	0	0	0	1	0	0	0	0	0
429	1.160	.	12.00	0	ind	1	228	1	1	vuxna	0	0	0.29540	1	1	1	1	1	0	1	0	0	1	1	0	0	0	1	0
430	1.809	54	12.00	0	sel	1	105	1	1	vuxna	0	0	0.36590	0	1	0	1	1	1	0	0	1	0	1	0	0	1	1	0
431	1.760	84	12.00	1	uni	0	948	1	0	unga	1	0	0.37100	1	1	1	1	1	1	1	0	1	1	1	0	0	1	0	0
432	0.000	7	5.00	0	ind	1	53	1	1	vuxna	0	0	0.09000	1	1	1	1	0	1	0	0	1	1	1	1	1	1	1	.
433	2.880	72	.	.		1	.	.	1	vuxna	0	0	0.60790	1	1	0	1	0	0	0	0	0	0	0	0	0	0	0	.
434	3.188	54	12.00	1	ind	1	189	1	0	vuxna	1	0	0.29000	1	1	1	1	1	1	1	0	1	1	1	1	0	1	1	0
435	3.517	72	1.00	1	uni	1	78	1	0	äldre	0	1	0.26000	1	1	0	1	0	1	0	0	1	0	1	1	0	1	0	0
436	3.455	46	2.00	1	sel	1	177	1	0	vuxna	0	1	0.26400	1	1	1	1	1	1	1	0	0	0	1	1	0	0	1	0
437	3.880	.	1.50	1	uni	1	50	1	0	barn	1	0	0.44610	1	1	0	0	0	0	0	1	0	0	1	0	0	0	0	1
438	1.750	.	1.00	0	sel	1	40	1	1	vuxna	0	0	0.04000	1	1	1	1	1	1	1	1	1	0	1	0	0	1	0	0
439	2.390	.	1.00	1	sel	1	46	1	0	vuxna	1	0	1.18000	0	1	0	0	0	1	0	0	0	1	1	1	0	0	0	0
440	0.670	41	3.00	0	sel	0	346	0	0	vuxna	0	1	0.55690	1	1	0	0	0	0	0	1	0	1	0	0	0	1	0	0
441	0.945	48	3.00	0	ind	0	80	1	1	vuxna	0	0	0.35800	0	1	0	0	0	1	0	0	1	0	1	0	0	1	0	0
442	3.460	204	54.00	0	sel	0	.	0	0	vuxna	0	1	0.00330	1	1	0	1	0	0	1	1	1	1	1	1	0	1	0	1
443	0.390	.	2.00	1	ind	1	60	0	0	unga	0	1	0.64000	0	1	1	1	1	1	1	0	1	0	1	1	0	1	0	0
444	3.235	72	1.20	0	ind	1	50	1	0	vuxna	0	1	0.42230	1	1	1	1	1	1	1	0	0	1	0	0	0	0	1	1
445	5.056	48	3.00	1	sel	1	1100	1	0	unga	0	1	0.26000	1	1	1	1	1	1	1	1	0	1	1	1	0	1	1	0
446	2.585	60	12.00	0	sel	1	131	1	0	äldre	0	1	0.19500	1	1	1	1	1	1	1	0	0	1	1	0	0	1	1	1
447	1.755	60	12.00	0	sel	1	161	1	0	äldre	0	1	0.11730	1	1	1	1	0	1	1	0	0	0	1	1	0	1	1	1
448	0.640	.	6.00	1	ind	1	37	1	0	barn	1	0	0.81000	0	0	0	1	0	1	0	0	0	1	1	1	0	1	0	0
449	4.388	60	3.00	0	sel	1	288	1	0	äldre	0	1	0.56700	0	1	1	1	0	0	1	1	1	1	1	0	0	1	0	1
450	0.640	156	28.00	1	sel	1	131	1	0	äldre	0	1	0.44300	1	1	0	1	0	1	0	0	0	0	0	0	0	0	0	0
451	2.066	84	3.00	1	ind	1	48	1	0	vuxna	1	0	0.43100	0	1	0	1	1	1	1	1	0	0	1	0	0	1	0	0
452	3.783	67	2.50	1	ind	1	153	1	0	vuxna	1	0	1.23000	1	1	1	1	1	1	1	0	0	1	1	1	0	1	1	1
453	1.860	84	60.00	0	uni	0	330	1	0	äldre	0	1	0.00000	0	1	0	0	0	0	0	0	0	0	0	0	0	0	0	0
454	2.400	.	6.00	0	ind	1	31	1	0	vuxna	1	0	0.07900	1	1	0	0	0	0	0	0	0	0	1	0	0	0	0	0
455	6.030	60	3.00	0	ind	1	290	1	0	barn	0	1	0.13000	1	1	1	1	1	1	1	0	0	0	0	1	1	1	1	0
456	3.649	99	3.00	1	ind	1	43	1	0	vuxna	1	0	0.41000	0	1	1	1	1	1	1	0	0	1	1	1	0	1	0	1
457	3.683	36	6.00	0	ind	1	19	1	1	vuxna	0	0	0.10430	1	1	0	1	1	1	1	1	1	1	0	0	0	0	0	0
458	3.759	.	12.00	0	ind	1	.	1	0	vuxna	1	0	0.15450	1	1	0	1	0	0	0	0	0	0	1	0	0	1	0	0
459	3.970	84	7.50	0	ind	1	50	1	0	unga	1	0	0.29000	1	1	0	1	1	1	0	0	1	0	1	1	0	1	1	1
460	2.012	26	1.50	1	ind	1	138	1	0	studente	0	1	0.53870	0	1	1	1	1	1	0	0	0	0	0	1	0	1	1	0
461	2.012	62	3.00	1	ind	1	.	1	0	vuxna	1	0	0.56420	1	1	0	1	0	1	0	0	1	1	0	0	0	1	1	0
462	3.362	84	3.00	1	ind	1	114	1	0	vuxna	1	0	0.33300	1	1	1	1	1	1	0	0	0	1	1	0	0	1	1	1
463	2.740	85	3.00	1	ind	0	398	1	1	vuxna	0	0	0.49000	1	1	1	1	1	1	1	0	0	0	0	0	0	0	1	1
464	0.000	.	3.00	1	ind	1	60	1	0	vuxna	1	0	0.96400	1	1	0	1	1	1	1	0	0	1	1	0	0	0	0	0
465	3.102	95	12.00	1	ind	1	77	1	1	vuxna	0	0	0.35000	1	1	1	1	1	0	1	0	0	1	1	1	1	1	1	1
466	3.630	.	4.00	0	sel	1	104	1	1	vuxna	0	0	0.18190	1	1	1	1	1	1	1	0	0	0	1	0	0	1	0	1
467	3.102	64	3.00	1	ind	1	59	1	1	vuxna	0	0	1.30500	1	1	1	1	0	1	0	0	0	0	1	0	1	1	1	0
468	3.502	.	0.00	1	uni	0	.	1	0	äldre	0	1	0.52000	1	1	0	1	1	0	0	0	1	1	1	0	0	0	0	1
469	0.800	.	0.00	1	uni	0	.	1	0	äldre	0	1	0.38490	1	1	0	1	0	1	0	0	1	1	1	0	0	0	0	1
470	4.702	69	.	0	ind	1	63	0	0	vuxna	1	0	0.34000	1	1	1	1	0	1	1	0	1	1	0	0	0	1	0	1
471	1.026	.	24.00	0	ind	0	.	0	0	unga	0	1	0.03760	1	0	0	0	1	0	0	0	0	0	0	0	0	0	0	0
472	2.145	48	24.00	0	uni	0	.	1	1	unga	0	0	0.00000	1	1	0	1	0	0	1	0	1	0	1	0	0	1	0	0
473	1.353	34	6.00	1	sel	1	62	1	0	unga	1	0	0.06000	1	1	0	1	0	1	1	0	1	0	1	1	0	0	0	1
474	1.000	96	6.00	1	sel	0	62	1	1	unga	0	0	0.54190	1	0	0	0	0	0	0	0	0	0	1	0	0	0	0	0
475	1.750	144	24.00	1	ind	1	51	0	0	vuxna	1	0	1.00500	0	1	0	1	0	1	1	0	1	0	1	1	0	1	0	1
476	4.134	38	6.00	1	ind	1	44	1	0	vuxna	1	0	0.81900	1	1	0	1	1	1	0	1	1	0	1	1	0	0	0	1
477	0.388	39	6.00	1	ind	1	45	1	0	vuxna	1	0	0.43130	1	1	0	0	1	1	0	0	0	0	1	0	0	1	1	1
478	0.000	73	12.00	0	uni	1	131	1	0	äldre	0	1	0.10870	1	1	1	1	1	1	1	0	0	1	1	0	0	1	1	0
479	2.704	.	60.00	0	ind	1	31	1	0	vuxna	1	0	0.23980	1	1	1	1	1	1	1	0	0	1	1	1	0	1	1	0
480	3.970	72	3.00	1	sel	1	50	1	0	unga	0	1	0.76000	1	1	1	1	1	1	1	0	1	0	1	1	1	1	0	1
481	1.573	57	0.00	0	ind	1	1100	1	0	vuxna	1	0	0.17130	1	1	0	1	0	0	0	0	0	0	1	0	0	1	0	0
482	2.130	62	1.00	1	ind	1	124	1	1	vuxna	0	0	0.31000	1	1	1	1	1	0	1	0	0	1	1	0	0	1	1	0
483	2.760	42	6.00	1	ind	1	44	1	1	vuxna	0	0	0.14200	1	1	1	1	0	0	1	1	0	1	1	0	0	1	0	1
484	3.056	.	0.00	1	ind	1	.	1	1	vuxna	0	0	0.36500	1	1	0	0	0	0	0	0	0	0	1	0	0	0	0	0
485	0.650	84	6.00	0	ind	1	30	1	1	unga	0	0	0.51000	1	1	0	1	0	1	0	0	0	0	1	1	0	1	0	1
486	2.067	62	6.00	0	ind	0	73	1	0	vuxna	1	0	0.09400	1	1	0	0	0	1	0	0	0	0	1	0	0	1	0	0
487	16.540	45	12.00	0	ind	1	125	1	0	vuxna	1	0	0.07600	1	1	1	1	1	0	0	0	1	1	1	1	1	1	1	1
488	3.100	48	1.25	1	ind	1	63	1	1	vuxna	0	0	0.60270	1	1	0	1	0	1	1	1	0	1	0	0	0	1	0	0
489	2.230	.	4.00	1	sel	1	78	1	1	vuxna	0	0	0.29150	0	1	0	1	0	1	0	0	0	1	0	0	0	1	0	0
490	2.230	.	1.25	1	sel	1	40	1	1	vuxna	0	0	0.42000	0	1	0	1	1	1	0	1	0	1	1	0	0	1	0	0
491	2.740	30	1.25	1	sel	1	63	1	1	vuxna	0	0	0.76000	1	1	1	1	0	1	0	1	0	1	1	0	0	0	1	1
492	2.189	.	0.00	1	ind	1	37	1	0	vuxna	1	0	1.50200	1	1	0	0	0	1	0	0	1	1	1	0	0	0	0	0
493	2.840	.	0.00	1	ind	1	41	1	0	barn	1	0	0.84000	0	1	0	1	0	1	0	0	0	1	1	1	0	1	0	0
494	4.134	.	0.25	1	ind	1	14	1	0	vuxna	1	0	1.18000	0	0	0	1	0	1	0	0	0	1	1	1	0	0	0	0
495	1.560	.	0.00	0	ind	1	23	1	0	vuxna	1	0	0.25000	1	1	1	0	0	1	0	0	0	1	1	1	0	1	0	0
496	2.390	.	1.50	1	sel	1	81	1	0	vuxna	1	0	0.86000	0	1	0	0	0	1	0	1	0	1	1	1	0	1	0	0
497	1.523	27	2.50	1	ind	1	46	1	0	vuxna	1	0	1.05000	0	0	0	0	0	1	0	1	1	0	1	1	0	0	0	1
498	1.600	.	3.00	1	ind	0	31	1	0	vuxna	1	0	0.56000	0	1	0	1	0	1	0	0	0	0	1	1	0	0	0	0
499	2.390	57	2.50	1	sel	1	133	1	0	vuxna	0	1	0.31830	0	0	0	0	0	1	0	0	0	1	0	0	0	0	0	0
500	2.390	45	2.50	1	sel	1	152	1	0	vuxna	0	1	0.24000	0	1	0	1	0	1	0	0	0	0	1	1	0	0	0	0
501	4.230	89	12.00	1	sel	1	141	1	1	barn	0	0	0.43490	1	1	1	1	1	0	1	0	1	1	0	0	0	1	1	1
502	5.548	89	12.00	0	sel	1	103	1	1	barn	0	0	0.12500	1	1	0	1	0	1	0	0	0	0	1	0	0	1	1	0
503	2.490	20	0.00	0	ind	1	238	1	1	vuxna	0	0	0.02200	1	0	1	1	0	1	0	0	1	1	1	0	0	0	0	0
504	1.026	204	24.00	0	ind	0	268	0	0	vuxna	0	1	0.51070	0	1	0	1	1	0	0	1	0	0	1	0	0	1	0	0
505	1.760	51	12.00	0	sel	1	573	1	0	vuxna	0	1	0.01900	1	1	1	1	0	1	0	0	0	1	1	1	0	1	0	0
506	2.360	42	3.00	1	ind	1	121	1	1	vuxna	0	0	0.98300	1	1	1	1	1	1	1	0	1	1	1	1	0	1	1	1
507	1.000	46	6.00	0	ind	1	636	0	0	vuxna	0	1	0.00000	1	1	0	1	0	1	1	1	0	1	0	0	0	0	0	0
508	0.680	75	12.00	0	ind	0	.	0	0	vuxna	0	1	0.00000	1	1	0	1	0	0	0	1	0	0	0	0	0	0	0	0
509	0.947	96	12.00	0	ind	1	97	1	0	vuxna	1	0	0.26010	1	1	1	1	1	1	1	1	0	0	0	1	1	1	1	0
510	1.722	96	12.00	0	ind	1	58	1	0	vuxna	1	0	0.28700	1	1	1	1	1	0	1	1	0	1	1	0	0	0	0	0
511	3.460	48	12.00	0	uni	1	565	0	0	unga	0	1	0.11380	1	1	0	1	0	0	0	0	0	0	1	0	0	1	0	0
512	3.090	48	11.00	1	ind	1	69	0	1	vuxna	0	0	0.59950	1	1	1	1	1	1	1	0	0	0	1	0	0	0	0	1
513	4.621	33	3.00	1	ind	1	122	1	1	vuxna	0	0	0.40090	1	1	1	0	1	1	1	0	1	1	1	0	0	0	0	0
514	2.050	84	12.00	0	ind	1	109	1	1	vuxna	0	0	0.07300	1	1	0	0	1	1	1	0	0	1	1	1	0	1	1	1
515	2.170	60	2.50	0	ind	1	107	1	0	vuxna	1	0	0.00000	1	1	1	1	1	1	1	0	0	1	0	0	0	1	1	1
516	3.362	84	3.00	1	ind	1	114	1	0	vuxna	1	0	0.36700	1	1	1	1	1	1	0	0	0	1	1	0	0	1	1	1
517	6.766	50	6.00	0	ind	1	281	1	1	barn	0	0	0.01110	0	1	1	1	1	1	0	1	0	1	1	0	0	1	1	1
518	2.690	51	12.00	0	sel	1	271	1	0	vuxna	1	0	0.11000	1	1	1	1	1	0	0	0	0	0	1	0	0	1	1	1
519	3.335	23	3.00	1	ind	1	87	1	0	vuxna	1	0	0.50000	0	1	1	1	1	1	0	0	0	0	1	1	0	1	0	1
520	3.229	45	6.00	1	ind	1	195	0	1	vuxna	0	0	0.34840	1	1	1	1	0	1	0	0	0	0	0	1	0	1	1	1
521	2.740	43	6.00	1	ind	1	221	1	1	vuxna	0	0	0.25800	1	1	1	1	1	1	1	0	1	1	1	1	0	1	1	0
522	3.100	36	0.75	1	ind	1	.	1	1	vuxna	0	0	0.48000	1	1	0	1	0	1	0	0	1	.	0	0	0	1	0	0
523	2.128	42	12.00	1	sel	1	153	1	0	äldre	0	1	0.33360	1	1	1	1	0	0	1	0	1	0	1	0	0	1	1	0
524	3.435	84	12.00	0	ind	1	155	1	1	vuxna	0	0	0.04300	1	1	0	1	0	1	0	0	0	0	1	0	0	1	0	0
525	2.704	37	3.00	0	ind	1	209	1	0	vuxna	1	0	0.00000	0	1	0	1	0	1	1	1	0	0	0	0	0	1	1	1
526	1.722	120	12.00	0	ind	1	30	0	1	vuxna	0	0	0.00000	1	1	1	1	1	0	1	1	1	0	0	0	0	1	1	0
527	3.396	80	3.00	0	uni	1	107	0	0	äldre	0	1	0.11500	1	1	1	1	0	1	1	1
